# Supplementary material for: Intraperitoneal Chemotherapy Strategies in Pancreatic Ductal Adenocarcinoma: A Systematic Review of Hyperthermic Intraperitoneal Chemotherapy, Normothermic Intraperitoneal Chemotherapy, and Pressurized Intraperitoneal Aerosol Chemotherapy
Source: Cancers (Basel). 2026 Jan 6;18(2):182. doi: 10.3390/cancers18020182 (PMC12838573; doi:10.3390/cancers18020182)
Supplement: Supplementary file 1 [file cancers-18-00182-s001.zip]

Archive with 1 entries (1 files):
- cancers-4055957-supplementary.pdf
